# Supplementary material for: Carbenoxolone Disodium Treatment for Canine Pituitary-Dependent Hyperadrenocorticism
Source: PLoS One. 2016 Nov 8;11(11):e0166267. doi: 10.1371/journal.pone.0166267 (PMC5100902; doi:10.1371/journal.pone.0166267)
Supplement: S1 Table — TRI, trilostane. a, P< 0.05 vs. day 1. b, P< 0.05 vs. day 56. (XLSX) [file pone.0166267.s001.xlsx]

## Sheet: Serum Biochemistry
Supplementary Table 1. Changes in serum chemistry during CBX treatment in dogs with PDH
	Reference range	CBX treatment				TRI treatment
		Day 1	Day 14	Day 42		Day 56	Day 70
Total protein (g/dl)	4.9-7.2	6.7 (6.1-7.1)	6.6 (6.2-7.0)	6.6 (6.2-6.9)		6.6 (6.1-6.7)	6.4 (6.1-6.8)
Albumin (g/dl)	2.0-3.2	2.9 (2.4-3.0)	3.0 (2.3-3.2)	3.0 (2.8-3.2)		2.9 (2.5-3.3)	3.0 (2.4-3.1)
Aspartate transaminase (U/l)	14-44	36 (27-58)	35 (20-56)	31 (20-59)		37 (28-61)	35 (24-60)
Alanine aminotransferase (U/l)	14-68	112 (84-141)	103 (41-136)	94a (39-117)		120 (46-152)	97a (40-114)
Alkaline phosphatase (U/l)	47-254	2971 (1174-3347)	2313 (716-2855)	1811a (690-2677)		2268 (881-2997)	1910a (753-2446)
Gamma-glutamyl transferase (U/l)	2-15	17 (6-26)	15 (4-33)	15 (5-23)		16 (7-29)	13 (5-21)
Blood urea nitrogen (mg/dl)	9.2-29.2	14.2 (10.5-18.5)	14.1 (11.2-18.5)	15.0 (13.9-22.6)		12.3 (10.9-20.1)	13.9 (12.1-21.1)
Creatinine (mg/dl)	0.4-1.5	0.7 (0.5-0.9)	0.8 (0.5-1.1)	0.9 (0.5-1.1)		0.8 (0.4-0.9)	0.9 (0.6-1.1)
Amylase (U/l)	248-2284	647 (584-713)	619 (557-743)	607 (513-798)		684 (599-771)	654 (604-705)
Lipase (U/l)	12-120	147 (65-212)	161 (77-203)	151 (83-185)		153 (88-210)	148 (80-171)
Triglyceride (mg/dl)	17-113	145 (83-298)	179 (100-268)	127 (83-194)		193 (102-234)	161 (88-171)
Total cholesterol (mg/dl)	105-332	383 (365-436)	274a,b (189-303)	256a,b (138-321)		367 (307-399)	244a,b (167-301)
Glucose (mg/dl)	75-128	103 (99-106)	110 (102-122)	105 (91-120)		107 (94-124)	102 (91-116)
Total bilirubin (mg/dl)	0-0.2	0.1 (0.1-0.2)	0.2 (0.1-0.3)	0.1 (0.1-0.3)		0.2 (0.1-0.3)	0.2 (0.1-0.3)
Calcium (mg/dl)	9.1-12.3	10.3 (9.9-11.0)	10.4 (9.7-10.8)	10.3 (9.9-11.1)		9.9 (9.6-10.4)	10.5 (10.2-11.0)
Sodium (mEq/l)	141-152	150 (147-151)	149 (147-151)	147 (143-149)		147 (144-149)	148 (146-149)
Chloride (mEq/l)	102-117	113 (108-117)	112 (109-120)	109 (107-111)		110 (108-118)	111 (107-117)
Potassium (mEq/l)	3.8-5.0	4.6 (4.3-5.1)	4.9 (4.1-4.9)	4.7 (4.1-5.2)		4.7 (4.3-5.1)	4.7 (4.3-4.8)
Data shown are medians (ranges). CBX, carbenoxolone disodium. TRI, trilostane. a, vs Day 1 (p< 0.05). b, vs Day 56 (p< 0.05)
