# Supplementary material for: Carbenoxolone Disodium Treatment for Canine Pituitary-Dependent Hyperadrenocorticism
Source: PLoS One. 2016 Nov 8;11(11):e0166267. doi: 10.1371/journal.pone.0166267 (PMC5100902; doi:10.1371/journal.pone.0166267)
Supplement: S2 Table — Five healthy dogs (5 intact males, aged from 1 to 3 years, with a body weight of 8.9 to 12.3 kg) were treated twice daily for 7 days with oral encapsulated CBX, administered with food. Data shown are % increase before versus after 7 days of CBX treatment. Data are presented as median (range). CBX, carbenoxolone disodium. (XLSX) [file pone.0166267.s002.xlsx]

## Sheet: Sheet1
Supplementary Table 2. Changes in basal and CRH-stimulated plasma ACTH and serum cortisol concentrations in healthy dogs
			Dose of CBX
			10mg/kg/day	30mg/kg/day	60mg/kg/day
Basal plasma ACTH			107	143	82
			(100-138)	(118-173)	(77-90)
CRH-stimulated plasma ACTH			174	118	83
			(111-185)	(103-151)	(67-86)
Basal serum cortisol			147	114	88
			(63-262)	(107-152)	(80-96)
CRH-stimulated serum cortisol			108	106	87
			(100-116)	(92-114)	(82-96)
Five healthy dogs (5 intact males, aged from 1 to 3 years, with a body weight of 8.9 to 12.3 kg) were treated twice daily for 7 days with oral encapsulated CBX, administered with food. Data shown are % increase before versus after 7 days of CBX treatment. Data are presented as median (range). CBX, carbenoxolone disodium.
